# Supplementary material for: Comparative Evaluation of Traditional and Controlled Drying Methods of Chestnuts (Castanea sativa Mill.): Impact on the Chemical Composition, Aromatic, and Sensory Profile of Flour
Source: Foods. 2025 May 29;14(11):1931. doi: 10.3390/foods14111931 (PMC12155469; doi:10.3390/foods14111931)
Supplement: Supplementary file 1 [file foods-14-01931-s001.zip]

Archive with 1 entries (1 files):
- foods-3649057-supplementary.pdf
